# Supplementary material for: Synthesis of a Pd2L4 Hydrazone Molecular Cage Through Multiple Reaction Pathways
Source: Int J Mol Sci. 2024 Nov 5;25(22):11861. doi: 10.3390/ijms252211861 (PMC11593401; doi:10.3390/ijms252211861)
Supplement: Supplementary file 1 [file ijms-25-11861-s001.zip]

Archive with 1 entries (1 files):
- ijms-3285018-supplementary.pdf
